# Supplementary material for: Based on a Self-Feeder Layer, a Novel 3D Culture Model of Human ADSCs Facilitates Trans-Differentiation of the Spheroid Cells into Neural Progenitor-Like Cells Using siEID3 with a Laminin/Poly-d-lysine Matrix
Source: Cells. 2021 Feb 25;10(3):493. doi: 10.3390/cells10030493 (PMC7996540; doi:10.3390/cells10030493)
Supplement: Supplementary file 1 [file cells-10-00493-s001.zip]

Archive with 3 entries (3 files):
- S1-Figure-supplement.docx
- S2-TableS1-Antibody.xlsx
- S3-TableS2-Primer.xlsx
