# Supplementary material for: Based on a Self-Feeder Layer, a Novel 3D Culture Model of Human ADSCs Facilitates Trans-Differentiation of the Spheroid Cells into Neural Progenitor-Like Cells Using siEID3 with a Laminin/Poly-d-lysine Matrix
Source: Cells. 2021 Feb 25;10(3):493. doi: 10.3390/cells10030493 (PMC7996540; doi:10.3390/cells10030493)
Supplement: Supplementary file 1 [file cells-10-00493-s001.zip › S2-TableS1-Antibody.xlsx]

## Sheet: Sheet1
Supplementary table 1. List of antibodies.
Protein detected	Source	Fluorescence / clone	Application	Company
Mouse IgG1 (x40)	Mouse	FITC	FC	BD Biosciences
Mouse IgG1	Mouse	PE	FC	BD Biosciences
CD34	Mouse	FITC	FC	BD Biosciences
CD45	Mouse	PE	FC	BD Biosciences
CD73	Mouse	FITC	FC	BD Biosciences
CD105	Mouse	FITC	FC	BD Biosciences
CD29	Mouse	PE	FC	BD Biosciences
CD90	Mouse	PE	FC	BD Biosciences
NESTIN	Mouse	PE	FC	Biolegend
PAX6	Mouse	FITC	FC	BD Biosciences
NESTIN	Mouse	Monoclonal	ICC	Cell Signaling Tech
PAX6	Rabbit	Polyclonal	ICC	Cell Signaling Tech
Anti-mouse IgG (H+L)	Mouse	Alexa Fluor® 594 Conjugate	ICC	Cell Signaling Tech
Anti-rabbit IgG	Rabbit	Alexa Fluor® 488 Conjugate	ICC	Cell Signaling Tech
GFAP	Mouse	Monoclonal Antibody	ICC	Santa Cruz
O1	Mouse	Monoclonal Antibody	ICC	eBioscience
beta-tubulin III	Mouse	TuJ1	ICC	Santa Cruz
