# Supplementary material for: Based on a Self-Feeder Layer, a Novel 3D Culture Model of Human ADSCs Facilitates Trans-Differentiation of the Spheroid Cells into Neural Progenitor-Like Cells Using siEID3 with a Laminin/Poly-d-lysine Matrix
Source: Cells. 2021 Feb 25;10(3):493. doi: 10.3390/cells10030493 (PMC7996540; doi:10.3390/cells10030493)
Supplement: Supplementary file 1 [file cells-10-00493-s001.zip › S3-TableS2-Primer.xlsx]

## Sheet: Sheet1
Supplementary table 2. List of primers for qRT-PCR assays.
Primer pair name	Sequence
Nanog (Forw)	GCTTGCCTTGCTTTGAAGCA
Nanog (Rev)	TTCTTGACTGGGACCTTGTC
KLF4 (Forw)	GATGAACTGACCAGGCACTA
KLF4 (Rev)	GTGGGTCATATCCACTGTCT
NESTIN (Forw)	GAAACAGCCATAGAGGGCAAA
NESTIN (Rev)	TGGTTTTCCAGAGTCTTCAGTGA
PAX6 (Forw)	ATGTGTGAGTAAAATTCTGGGCA
PAX6 (Rev)	GCTTACAACTTCTGGAGTCGCTA
SOX2 (Forw)	CCCAGCAGACTTCACATGT
SOX2 (Rev)	CCTCCCATTTCCCTCGTTTT
SOX1 (Forw)	CCTCCGTCCATCCTCTG
SOX1 (Rev)	AAAGCATCAAACAACCTCAAG
OLIGO2 (Forw)	GCTGCGACGACTATCTTCCC
OLIGO2 (Rev)	GCCTCCTAGCTTGTCCCCA
MSI1 (Forw)	TTCGGGTTTGTCACGTTTGAG
MSI1 (Rev)	GGCCTGTATAACTCCGGCTG
GAPDH (Forw)	GTGGACCTGACCTGCCGTCT
GAPDH (Rev)	GGAGGAGTGGGTGTCGCTGT
